# Supplementary material for: Optimization of a group‐based intervention for people living with severe obesity (PROGROUP): Understanding fidelity to delivery and the patient experience
Source: Br J Health Psychol. 2026 Feb 2;31(1):e70051. doi: 10.1111/bjhp.70051 (PMC12862884; doi:10.1111/bjhp.70051)
Supplement: Supplementary file 1 — Data S1. [file BJHP-31-0-s002.xlsx]

## Sheet: Optimisation schedule
No.	Category	Key point	Impact on group processes/function	Data source	Changes suggested by the research team (researcher initials)	Prioritisation (green, amber red) N.B. See definitions	Prioritisation justification (e.g., evidence, feasibility of implementation, impact on logic model)	Where changes needed	Researcher responsible for making change
1	PROGROUP content	Too much content in session 1 (and subsequent sessions)	Barrier to delivering PROGROUP principles if focussed heavily on just delivering content	Facilitator debrief calls/feedback forms, facilitator interviews	Look at data sources to see what facilitators prioritised - can see if we can make amendments accordingly		Used debrief notes and subsequent facilitator interviews to understand what parts were regularly delivered Supports Mechanism 4 'fidelity to PG model'	Session notes, slides, participant handbook	LH
2	PROGROUP delivery	Researcher observed some long pauses/onus on flipchart and the need for facilitator to draw more on shared experiences	Barrier to delivering PROGROUP principles if focussed heavily on just delivering content	On-site conversations with faciltators/field notes [researcher observations]	Top Tips' check-in mid point check in for facilitators- could have a process whereby we update facilaitors about things to improve their delivery as they go forward with session delivery but done so more covertly through a mid-point 'top tips' for delivery check-in session for facialitors - e.g. don't spend too much time writing on flipcharts, draw on shared expereinces more (and how to do this) …		Not implemented yet as training comprehensively covers 'delivering PG according to PG principles' and so should address this (Mechanism 4). Can also touch on this in debrief calls.		SM
3	PROGROUP content/delivery	PA activity in session 2 has not been completed at any sites by facilitators. Main reasons given across sites are practicalities of showing video (not enough space in venue to do activity, no projector equipment, would not have been enough time to do the activity) and no time to get a physio in to do activity (as only in Session 2). An attempt was made at one site to do warm up element and sugges…	Does not give group opportunity to engage in activity which promotes connection/positive group processes (could be barrier to Mechanism 5/6)	Facilitator debrief calls and audio/video recordings; facilitator interviews; participant interviews	Potentially either move PA to a later session (in order to organise physio if possible), or as facilitator in Taunton suggested go through 10 min warm up with group and/or supply as a resource for Ps to complete at home (LH). Point more generally to resources for PA including ASO resources, Provide these as links to participants?		Doing exercise in sessions not implemented due to need for risk assessments and extra resources in sessions. Providing dedicated time to talk through PA and provide resources implemented, as feasible and supports Mechanisms 4/5/6?	Session notes, slides, participant handbook	LH
4	PROGROUP content	"Session 1 asks about importance to lose weight and then moves to what makes it difficult. It shifts the person from thinking about motivation to change to then what makes it hard. Rather, asking people about what makes it important to lose weight and then how confident they feel about making change about each behaviour, thought patterns, beliefs etc for a first session would help to build motiva…	May cause lack of motivation and engagement if participants focus too heavily on barriers	Facilitator training feedback form	Change this to focus more on motivation to lose weight - activity also labelled as flexible, so facilitator can deliver as much or as little as the group would like/needs		Supports Mechanism 4 - 'fidelity to PG model'	Session notes	LH
5	PROGROUP content/delivery	Feedback that it may be useful for both Participants and Facilitators to have digital copies of handouts and online resources (videos etc) - put all in one place, in addition to hardcopy handbook	Supports behaviour change in participants (Mechanism 13?)	Facilitator debrief calls	Facilitators to send some of the resources (such as links to handouts/videos) in advance of session? Electronic Additional Resources document created with links to relevant resources		Easy to implement, supports Mechanism 13 (behaviour change at home) and delivery of intervention	Participant Handbooks	LH
6	PROGROUP delivery	End of session reminder/leaflet about follow-up questionnare and thank participants for participation	Encourages engagement for follow up consultations	Observation from fRCT	Add a note to final 1-2-1 session to ensure participants are clear about what happens next		Easy to implement, supports Mechanism 11/12? and delivery of intervention	1-2-1 session notes	LH
7	PROGROUP delivery	Giving guidance to facilitators for how much participants should be contacted before withdrawal from research group	Encourages engagement	Facilitator debrief calls/feedback	Decide with PIs what appropriate contact looks like and update protocol/facilitator handbook		Will vary by site, so not a change to be implemented but more aware of	N/A
8	PROGROUP Delivery	Email/comment from [co-applicant]: As we have always found with behavioural interventions, it is hard to get the balance right between including everything you would like in there and what participants will engage in before fatigue sets in. To be really right field it may be better to ascertain, given the patients have all had their own successes and failures in the past and to that extent are ex…	Emphasise ownership within the group	Co-applicant/research team feedback	Add in checklist to first 1-2-1 session for facilitator to be mindful of commonalities in the group		Unsure if this would be feasible to implement (more things for facilitators to do at 121). Change not implemented in optimisation. However, emphasised that facilitators should reflect on individuals in their group and note commonalities in session notes and training (support Mechanism 4 - Fidelity to PG model)	Session notes; training	LH/SM
9	PROGROUP content	Number of sessions queried as being too many	May cause lack of motivation and engagement if participants feel there are too many sessions	Facilitator interviews	Could cut this down to 10		Not implemented as Patient Advisory Group did not agree and no specific feedback from participants that the number of sessions was too long Implementing change could be a barrier to Mechanism 5 (Social identity development produces positive group processes') or mechanism 6 ('group processes create motivation') if insuffiencent time to develop these	N/A	LH
10	PROGROUP content/delivery	Sessions too content heavy, especially early ones focussing on educational content, content needs to be delivered more in line with PG principles and facilitators need ability to be flexible in delivery	Harder for facilitators to deliver according to PROGROUP principles and flexibly to ensure group's needs are met	Facilitator interviews, fidelity to function checklist, video observations, facilitator debriefs	Remove educational content from sessions and have as available resources for participants. Retain all behavioural change content and introduce a prioritisation key so that facilitators can deliver content which is appropriate for the group. Training will also highlight how to deliver flexibly		If not implemented, could be a barrier to Mechanism 4 ('fidelity to PROGROUP model'), as focus is on delivering content not on developing group processes Ensure all participants receive core behavioural change content (Mechanism 4 - Delivery of weight management tools)	Session notes, slides, participant handbook	LH
11	PROGROUP content	Participant Handbook too long	N/A	Patient Advisory Group feedback, patient interviews	As with content, remove educational content to streamline Handbook		Supports Mechanism 4 (Delivery of weight management tools) and easy to implement	Participant Handbook (and Additional Resources document)	LH
12	PROGROUP content/delivery	It took a while for the group to organise a social media group outside of the sessions but many felt there was value in this. Additionally, no groups in the fRCT reported documenting their changes	Lack of ownership and support within group	Patient interviews, facilitator interviews, facilitator debrief calls	Introduce various group leader roles e.g. for activity, social media, documenting change thorughout the course of the programme, so that someone (or a couple of indiviudals) are responsible for certain aspects of the group		In line with SIM:BC - Supports giving participants a sense of ownership of the group and encourages support and group cohesion (Mechanisms 5,6,7)	Session notes; training	LH/SM
Green	Change deemed necessary and achievable with resources available
Amber	Change desired, but no resource or time to do it
Red	Change suggested, but conflicts with other evidence or compromises the logic model
